# Supplementary material for: Pomalidomide restores immune recognition of primary effusion lymphoma through upregulation of ICAM-1 and B7-2
Source: PLoS Pathog. 2021 Jan 7;17(1):e1009091. doi: 10.1371/journal.ppat.1009091 (PMC7817053; doi:10.1371/journal.ppat.1009091)
Supplement: S1 Table — Data shows IL2 (pg/mL) present in the supernatant as measured by ELISA after 24 hours co-incubation from 3 independent experiments. (XLSX) [file ppat.1009091.s001.xlsx]

## Sheet: Sheet1
S1 Table
IL-2 (pg/ml)
		Expt 1	Expt 2	Expt 3	Average (+/- SD)
BCBL-1	0 µM Pom	47	62	34	48 (14)
	1 µM Pom	161	159	77	132 (48)
	10 µM Pom	263	237	128	209 (72)
JSC-1	0 µM Pom	26	34	25	28 (5)
	1 µM Pom	50	46	43	46 (4)
	10 µM Pom	99	64	45	69 (28)
